# Supplementary material for: Do the unusual resignations of independent directors affect auditors’ professional judgment?
Source: PLoS One. 2024 Jun 20;19(6):e0304585. doi: 10.1371/journal.pone.0304585 (PMC11189223; doi:10.1371/journal.pone.0304585)
Supplement: S1 Dataset — (XLSX) [file pone.0304585.s001.xlsx]

## Sheet: Sheet1
VarName	Mean	SD	Median	P25	P75	Min	Max.
Resign	0.13	0.34	0	0	0	0	1
AFEE	13.86	0.64	13.764	13.43	14.221	11.775	17.548
AINVEST	4.62	0.17	4.7	4.489	4.754	2.773	5.112
AOP	0.02	0.15	0	0	0	0	1
SIZE	19.74	6.64	21.826	20.939	22.843	2.925	28.543
LEV	0.42	0.28	0.408	0.259	0.553	0.019	9.429
ROA	0.04	0.11	0.043	0.018	0.074	-3.698	0.604
LOSS	0.12	0.32	0	0	0	0	1
CUR	2.62	2.87	1.769	1.242	2.956	0.015	78.512
INV	0.13	0.11	0.11	0.057	0.174	0	0.818
REC	0.12	0.1	0.106	0.047	0.178	0	0.64
GROWTH	-0.28	8.33	0.108	-0.27	0.425	-359.777	109.528
SOE	0.29	0.45	0	0	1	0	1
ACH	0.08	0.27	0	0	0	0	1
BIG4	0.07	0.26	0	0	0	0	1
LOPINION	0.03	0.16	0	0	0	0	1
